# Supplementary material for: Determination of genetic effects and functional SNPs of bovine HTR1B gene on milk fatty acid traits
Source: BMC Genomics. 2021 Jul 27;22:575. doi: 10.1186/s12864-021-07893-8 (PMC8314477; doi:10.1186/s12864-021-07893-8)
Supplement: Supplementary file 1 — Additional file 1: Table S1. Associations of 13 SNPs of HTR1B gene with fatty acid traits in Chinese Holstein (LSM ± SE). [file 12864_2021_7893_MOESM1_ESM.xls]

## Sheet: Sheet1
Table S1 Associations of 13 SNPs of HTR1B gene with fatty acid traits in Chinese Holstein (LSM±SE)
SNP	Genotype (No.)	C6:0 (%)	C8:0 (%)	C10:0 (%)	C11:0 (%)	C12:0 (%)	C13:0 (%)	C14:0 (%)	C14:1 (%)	C15:0 (%)	C16:0 (%)	C16:1 (%)	C17:0 (%)
g.17307103A>T	AA（393-436）	0.4733±0.0123a	0.9319±0.0108A	2.8138±0.0324a	0.0582±0.0024	2.9757±0.0414	0.0976±0.0029	10.1941±0.0699a	0.6486±0.0182	0.9914±0.0124	34.8862±0.1783	1.3519±0.0250a	0.5654±0.0031
	TT（86-91）	0.5134±0.0182b	0.9859±0.0155Bb	2.9209±0.0450b	0.0544±0.0037	3.0498±0.0597	0.1031±0.0049	10.1767±0.1011	0.6518±0.0287	0.9967±0.0198	34.7629±0.2695	1.2773±0.0375	0.5736±0.0050
	TA（400-427）	0.4741±0.0122	0.9484±0.0108a	2.8782±0.0327b	0.0584±0.0024	3.0363±0.0421	0.0998±0.0029	10.3252±0.0702b	0.6619±0.0183	0.9980±0.0125	34.6604±0.1806	1.2984±0.0250b	0.5657±0.0032
	P	0.0420*	0.0003**	0.0026**	0.4984	0.0947	0.4822	0.0274*	0.7005	0.8325	0.3172	0.0130*	0.2004
g.17305206T>G	GT（325-356）	0.4353±0.0131A	0.9311±0.0113A	2.7397±0.0333A	0.0592±0.0025	2.9228±0.0431A	0.0966±0.0031	10.1691±0.0732A	0.646±0.0192	0.9959±0.0131	34.8647±0.1856	1.3490±0.0262a	0.5697±0.0033
	TT（557-603）	0.4984±0.0115B	0.9804±0.0103B	2.8588±0.0314B	0.0582±0.0022	3.0376±0.0396B	0.1004±0.0027	10.3668±0.0673B	0.6543±0.0171	0.9977±0.0116	34.6876±0.1695	1.3020±0.0238b	0.5671±0.0029
	P	<.0001**	<.0001**	<.0001**	0.6101	0.0002**	0.1964	0.0002**	0.5975	0.8735	0.2301	0.0213*	0.3498
g.17303761C>T	CC（94-105）	0.6255±0.0177A	0.9468±0.0146	2.7955±0.0431	0.0583±0.0036	3.0055±0.0567	0.1028±0.0046	10.3036±0.0965	0.6559±0.0270	0.9957±0.0186	34.8296±0.2561	1.3424±0.0362	0.5682±0.0047
	CT（414-459）	0.4921±0.0122B	0.9347±0.0107	2.8768±0.0324A	0.0593±0.0024	3.0488±0.0414A	0.0991±0.0028	10.3699±0.0701A	0.6604±0.0181	0.9916±0.0123	34.7978±0.1776	1.3213±0.0249	0.5637±0.0031a
	TT（369-389）	0.4431±0.0125C	0.9291±0.0111	2.7952±0.0330B	0.0573±0.0025	2.9454±0.0425B	0.0990±0.003	10.1780±0.0721B	0.6633±0.019	0.9947±0.0128	34.6944±0.1843	1.3359±0.0258	0.5709±0.0033b
	P	<.0001**	0.4007	0.0008**	0.6522	0.0038**	0.7054	0.0014**	0.9575	0.9488	0.7439	0.7066	0.0358*
g.17303383G>T	GG（410-455）	0.4742±0.0121A	0.9193±0.0107A	2.8145±0.0325A	0.0585±0.0024	2.9659±0.0414	0.0976±0.0029	10.2524±0.0697a	0.6495±0.0181	0.9925±0.0123	34.8652±0.1773	1.3539±0.0250a	0.5663±0.0031
	GT（389-414）	0.4692±0.0123A	0.9384±0.0109A	2.8849±0.0326B	0.0584±0.0024	3.0276±0.0422	0.0997±0.0030	10.3908±0.0706b	0.6655±0.0184	1.0003±0.0126	34.7080±0.1810	1.3066±0.0250	0.5673±0.0032
	TT（79-84）	0.5197±0.0186B	0.9734±0.0160B	2.8690±0.0458	0.0539±0.0038	3.0234±0.0613	0.1030±0.0051	10.2123±0.1033	0.6500±0.0293	0.9974±0.0204	34.6998±0.2778	1.2679±0.0386b	0.5768±0.0051
	P	0.0116*	0.0003**	0.0076**	0.4243	0.1085	0.5014	0.0145*	0.5807	0.7755	0.5335	0.0138*	0.0891
g.17303042C>G	CC（407-451）	0.4904±0.0124	0.9528±0.0110A	2.7653±0.0324a	0.0585±0.0024	3.0092±0.0421	0.0979±0.0029	10.2518±0.0707A	0.6445±0.0182	0.9908±0.0124	34.8840±0.1792	1.3489±0.0252a	0.5670±0.0031a
	CG（371-393）	0.4926±0.0126	0.9726±0.0110A	2.8213±0.0331b	0.0583±0.0025	3.0657±0.0428	0.1005±0.0030	10.4217±0.0715Bb	0.6650±0.0188	0.9989±0.0128	34.7188±0.1861	1.2963±0.0259b	0.5662±0.0032a
	GG（82-89）	0.5026±0.0185	1.0215±0.0156B	2.8328±0.0455	0.0540±0.0037	3.0424±0.0598	0.1009±0.0050	10.2014±0.1030a	0.6316±0.0286	0.9896±0.0200	34.6120±0.2711	1.2551±0.0377b	0.5787±0.0050b
	P	0.7712	<.0001**	0.0280*	0.4183	0.1904	0.6213	0.0018**	0.3049	0.7451	0.3929	0.0047**	0.0286*
g.17302291C>G	CC（232-256）	0.5052±0.0136a	0.9211±0.0119a	2.7918±0.0351a	0.0575±0.0027	2.9582±0.0455	0.0975±0.0033	10.2542±0.0764	0.6511±0.0205	0.9918±0.0141	34.9489±0.1989	1.3585±0.0280	0.5694±0.0036
	CG（453-497）	0.4885±0.0120	0.9468±0.0105b	2.8549±0.0319b	0.0588±0.0023	3.0116±0.0407	0.1002±0.0028	10.2834±0.0693	0.6508±0.0177	0.9960±0.0120	34.6623±0.1733	1.3150±0.0244	0.5659±0.0030a
	GG（193-204）	0.4691±0.0147b	0.9421±0.0127	2.8059±0.0373	0.0579±0.0029	2.9703±0.0492	0.1009±0.0038	10.2219±0.0823	0.6484±0.0225	1.0007±0.0155	34.6905±0.2178	1.3254±0.0299	0.5756±0.0039b
	P	0.0387*	0.0175*	0.0269*	0.8388	0.2373	0.638	0.6157	0.991	0.853	0.2152	0.1738	0.0172*
g.17302078G>T	GG（408-453）	0.4841±0.0123	0.9278±0.0107A	2.7868±0.0324a	0.0591±0.0024	2.9911±0.0413	0.0979±0.0029	10.2199±0.0695A	0.6497±0.0182	0.9922±0.0124	34.8735±0.1781	1.3388±0.0248a	0.5670±0.0031
	GT（392-417）	0.4656±0.0123	0.9449±0.0110A	2.8496±0.0326b	0.0586±0.0024	3.0591±0.0421	0.1002±0.0030	10.3821±0.0707B	0.6638±0.0183	0.9998±0.0125	34.7111±0.1800	1.2897±0.0252	0.5677±0.0032
	TT（79-84）	0.5060±0.0186	1.0016±0.0159B	2.8502±0.0461	0.0547±0.0038	3.0357±0.0612	0.1034±0.0051	10.2051±0.1044	0.6482±0.0297	0.9958±0.0203	34.7462±0.2802	1.2523±0.0387b	0.5770±0.0051
	P	0.0277*	<.0001**	0.0161*	0.4755	0.0789	0.4955	0.0045**	0.641	0.7919	0.5427	0.0117*	0.108
g.17301689T>C	CC（86-95）	0.5574±0.0184A	0.9769±0.0154Ab	2.8899±0.0450a	0.0545±0.0037	3.0172±0.059	0.1025±0.0049	10.2844±0.1006	0.6272±0.0284	0.9908±0.0196	34.5844±0.2678	1.267±0.0376a	0.5749±0.0049
	CT（374-394）	0.4893±0.0124B	0.9441±0.0110a	2.8445±0.0330a	0.0585±0.0025	3.0425±0.0425	0.0992±0.0030	10.3887±0.0717	0.6559±0.0187	1.0015±0.0127	34.7748±0.1847	1.3023±0.0255a	0.5687±0.0032
	TT（399-444）	0.5063±0.0123B	0.9245±0.0108Bb	2.7814±0.0324b	0.0587±0.0024	2.9782±0.0417	0.0977±0.0029	10.2791±0.0697	0.6389±0.0182	0.9933±0.0123	34.8928±0.1778	1.3547±0.0249b	0.5667±0.0031
	P	0.0002**	0.0002**	0.0023**	0.4768	0.1147	0.592	0.0983	0.4201	0.7182	0.4107	0.0067**	0.2032
g.17301647G>T	GG（95-106）	0.5989±0.0175A	0.9327±0.0148	2.7784±0.0431	0.0586±0.0035	2.9938±0.0558	0.1026±0.0046	10.3136±0.0958	0.6532±0.0267	0.9954±0.0185	34.8342±0.2543	1.3369±0.0359	0.5680±0.0046
	GT（415-460）	0.4741±0.0121B	0.9259±0.0107	2.8396±0.0322a	0.0592±0.0024	3.0365±0.0416A	0.0988±0.0029	10.3655±0.0699A	0.654±0.018	0.9909±0.0122	34.8133±0.1774	1.3218±0.0247	0.5640±0.0031a
	TT（370-390）	0.4297±0.0126C	0.9249±0.0111	2.7802±0.0334b	0.0572±0.0025	2.9374±0.0426B	0.0989±0.0031	10.1742±0.0713B	0.6553±0.019	0.9947±0.0129	34.7021±0.1833	1.3359±0.026	0.5710±0.0032b
	P	<.0001**	0.838	0.0213*	0.6552	0.0063**	0.7027	0.0013**	0.9949	0.9298	0.7258	0.7641	0.0445*
g.17299803A>G	AA（407-451）	0.4881±0.0123	0.9195±0.0108a	2.8104±0.0324	0.0595±0.0024	2.9918±0.0418	0.0978±0.0029	10.1528±0.0709a	0.6517±0.0181	0.9917±0.0123	34.991±0.1783	1.3508±0.0252a	0.5670±0.0031
	AG（383-407）	0.4783±0.0125a	0.9330±0.0110	2.8647±0.0330	0.0587±0.0025	3.0547±0.0423	0.1004±0.0030	10.2943±0.0713b	0.6644±0.0187	0.9987±0.0127	34.8063±0.1838	1.2985±0.0255b	0.5660±0.0032
	GG（78-83）	0.5276±0.0190b	0.9658±0.0159b	2.8829±0.0464	0.0550±0.0039	3.0210±0.0618	0.1036±0.0052	10.0589±0.1045a	0.6394±0.0297	0.9911±0.0207	34.7105±0.2798	1.2519±0.0390b	0.5765±0.0052
	P	0.0168*	0.0035**	0.0305*	0.4636	0.1233	0.4353	0.0050**	0.5776	0.8028	0.344	0.0042**	0.0947
g.17298882A>G	AA（2）	0.6169±0.0981	1.0215±0.0827	2.7203±0.2336	0.0803±0.0211	2.6270±0.3106	0.0923±0.0286	9.0628±0.5291a	0.6815±0.1616	0.8099±0.1130	32.5396±1.5013	1.5429±0.2085	0.6697±0.0282A
	AG（446-484）	0.4786±0.0143	0.9505±0.0123	2.8327±0.0371	0.0548±0.0027	3.0121±0.0474	0.0981±0.0033	10.3350±0.0857b	0.6493±0.0206	0.9903±0.0142	34.6225±0.2017	1.3279±0.0286	0.5650±0.0036B
	P	0.1575	0.3891	0.6286	0.2252	0.213	0.8395	0.0156*	0.8412	0.1102	0.1643	0.3002	0.0002**
g.17296725C>T	CC（409-454）	0.5016±0.0122a	0.9135±0.0108A	2.7686±0.0326a	0.0598±0.0024	2.9700±0.0413	0.09776±0.0029	10.2098±0.0696a	0.6534±0.0180	0.9936±0.0123	34.8910±0.1771	1.3548±0.0249a	0.5662±0.0031
	CT（388-413）	0.4748±0.0124Bb	0.9278±0.0109A	2.8357±0.0326b	0.0592±0.0024	3.0227±0.0421	0.09999±0.0030	10.3532±0.0710b	0.6684±0.0184	1.0008±0.0125	34.6903±0.1804	1.3025±0.0252b	0.5670±0.0032
	TT（79-84）	0.5302±0.0187A	0.9746±0.0159B	2.8675±0.0458b	0.0550±0.0038	3.0198±0.0610	0.1034±0.0051	10.1737±0.1035	0.6502±0.0297	0.9940±0.0203	34.7073±0.2767	1.2663±0.0391b	0.5767±0.0051
	P	0.0011**	<.0001**	0.0031**	0.4135	0.2001	0.4732	0.0122*	0.5965	0.8015	0.3786	0.0074**	0.0926
g.17296695T>C	CC（78-83）	0.5408±0.0189a	1.0039±0.0159A	2.8618±0.0462	0.0550±0.0039	3.0375±0.0613	0.1033±0.0051	10.1272±0.1037	0.6435±0.0295	0.9960±0.0206	34.7345±0.2798	1.2576±0.0389a	0.5783±0.0052
	CT（383-408）	0.4906±0.0124b	0.9518±0.0110B	2.8915±0.0332A	0.0589±0.0024	3.0631±0.0423	0.1005±0.0030	10.3299±0.0716a	0.6669±0.0185	0.9985±0.0127	34.7476±0.1810	1.2946±0.0253a	0.5670±0.0032
	TT（410-455）	0.4983±0.0122b	0.9375±0.0108B	2.8066±0.0323B	0.0592±0.0024	2.9980±0.0418	0.09787±0.0029	10.1931±0.0695b	0.6505±0.0181	0.9906±0.0123	34.8879±0.1790	1.3494±0.0250b	0.5667±0.0031
	P	0.0141*	<.0001**	0.0009**	0.5106	0.1025	0.4586	0.0112*	0.5016	0.7784	0.6056	0.0050**	0.0492*
SNP	Genotype (No.)	C17:1 (%)	C18:0 (%)	C18:1cis-9 (%)	C18index (%)	C20:0 (%)	C14index (%)	C16index (%)	C17index (%)	SFA (%)	UFA (%)	SFA/UFA (%)
g.17307103A>T	AA（356-438）	0.1910±0.0025	14.1056±0.0885	19.1257±0.1169	57.2886±0.2741	0.1677±0.0017	6.1037±0.1409	3.7354±0.0643a	25.1391±0.2186a	68.0273±0.1625	30.3196±0.1479	2.2908±0.0214
	TT（75-91）	0.1884±0.0037	14.2223±0.1434	19.1149±0.1917	57.0110±0.4321	0.1699±0.0027	6.1435±0.2111	3.5738±0.0956	24.4013±0.3282b	68.2678±0.2603	30.0731±0.2383	2.2836±0.0342
	TA（357-428）	0.1900±0.0025	14.0409±0.0889	19.0657±0.1192	57.3654±0.2749	0.1712±0.0017	6.1018±0.1405	3.5969±0.0643b	24.8747±0.2213	68.1368±0.1637	30.2014±0.1484	2.2793±0.0217
	P	0.7079	0.3959	0.8566	0.6875	0.0749	0.976	0.0157*	0.0358*	0.5589	0.469	0.8417
g.17305206T>G	GT（308-356）	0.1907±0.0026	14.0509±0.0936	19.3709±0.1248A	57.7339±0.2878A	0.1673±0.0018a	6.2074±0.1482	3.7018±0.067	24.9400±0.2302	67.6246±0.1711A	30.7808±0.1569A	2.2359±0.0200A
	TT（481-604）	0.1908±0.0024	14.0831±0.0818	18.9601±0.11B	57.008±0.2571B	0.1710±0.0016b	6.1184±0.1334	3.6103±0.0613	24.8057±0.2078	68.1799±0.1525B	30.2141±0.1381B	2.2924±0.0200B
	P	0.9451	0.6962	0.0002**	0.0026**	0.0145*	0.4401	0.0745	0.4462	0.0002**	<.0001**	0.0037**
g.17303761C>T	CC（83-105）	0.1914±0.0036	14.0476±0.1356	19.0413±0.1802	57.2581±0.4093	0.1703±0.0026	5.8947±0.2020	3.7182±0.0930	25.3419±0.3125a	67.9556±0.2458	30.2684±0.2246	2.3027±0.0326
	CT（375-460）	0.1897±0.0025	14.1289±0.0874	18.866±0.1164A	56.9452±0.2720a	0.1706±0.0017	6.0323±0.1397	3.6559±0.0639	24.9506±0.2185	68.3422±0.1614A	30.1476±0.1465A	2.3155±0.0213A
	TT（330-390）	0.1883±0.0025	14.0608±0.0914	19.2819±0.1230B	57.5740±0.2828b	0.1691±0.0018	6.1290±0.1438	3.7077±0.066	24.5729±0.2248b	67.7450±0.1689B	30.6664±0.1542B	2.2425±0.0223B
	P	0.6143	0.662	0.0009**	0.0360*	0.6306	0.4239	0.5422	0.0148*	0.0003**	0.0006**	0.0010**
g.17303383G>T	GG（371-457）	0.1916±0.0025	14.0613±0.0878	19.1177±0.1165	57.2688±0.2729	0.1686±0.0017	6.0857±0.1395	3.7346±0.0640a	25.1457±0.2185A	67.9983±0.1618	30.3162±0.1472	2.2849±0.0213
	GT（346-415）	0.1907±0.0025	14.0062±0.0894	19.0279±0.1198	57.2249±0.2764	0.1714±0.0018	6.0835±0.1416	3.6016±0.0649b	24.8248±0.2223	68.1559±0.1646	30.1809±0.1487	2.2784±0.0219
	TT（69-84）	0.1894±0.0038	14.2208±0.1476	19.1033±0.1976	56.7929±0.4473	0.1721±0.0029	6.1044±0.2172	3.5328±0.0981	24.1133±0.3387B	68.2121±0.2699	30.1196±0.2460	2.2769±0.0352
	P	0.7828	0.3229	0.7054	0.5269	0.1517	0.9945	0.0104*	0.0026**	0.4782	0.508	0.9355
g.17303042C>G	CC（370-453）	0.1940±0.0025	14.0734±0.0891	19.2382±0.1180	57.5182±0.2748	0.1684±0.0017	6.1475±0.1408	3.7114±0.0646a	25.2475±0.2219a	67.8622±0.1637	30.4359±0.1483	2.2832±0.0215
	CG（319-394）	0.1937±0.0026	13.9801±0.0908	19.1752±0.1229	57.5064±0.2840	0.1714±0.0018	6.1739±0.1441	3.5775±0.0662b	25.0582±0.2249	68.0450±0.1681	30.3489±0.1538	2.2866±0.0224
	GG（73-89）	0.1937±0.0038	14.2795±0.1449	19.1863±0.1952	56.9823±0.4407	0.1735±0.0028	6.0833±0.2162	3.4936±0.0967b	24.3853±0.3309b	68.0963±0.2662	30.2597±0.2397	2.2797±0.0345
	P	0.9907	0.0979	0.8456	0.4105	0.052	0.8989	0.0075**	0.0160*	0.389	0.6744	0.9729
g.17302291C>G	CC（197-256）	0.1926±0.0028	14.1185±0.1014	18.9599±0.1340	56.9544±0.3089	0.1712±0.0020	6.1027±0.1555	3.7208±0.0717	24.9987±0.2433	68.1585±0.1841a	30.2559±0.1681	2.3139±0.0245a
	CG（414-497）	0.1888±0.0024	14.0856±0.0855	19.0459±0.1144	57.1842±0.2652	0.1708±0.0017	6.0863±0.1363	3.6311±0.0628	24.8840±0.2150	68.0282±0.1578	30.3409±0.1430	2.2832±0.0209
	GG（176-204）	0.1922±0.0030	14.0125±0.1102	19.3125±0.1493	57.6712±0.3433	0.1687±0.0021	6.1653±0.1699	3.6709±0.0761	24.6042±0.2652	67.6115±0.2036b	30.6535±0.1861	2.2365±0.0265b
	P	0.1814	0.6571	0.0619	0.1044	0.4521	0.8551	0.305	0.2793	0.0229*	0.0934	0.0212*
g.17302078G>T	GG（369-455）	0.1910±0.0025	14.0670±0.0878	19.1474±0.1163	57.1248±0.271	0.1684±0.0017	6.1510±0.1396	3.6865±0.0636a	25.1148±0.2187a	68.0596±0.1610	30.3112±0.1466	2.2777±0.0213
	GT（348-418）	0.1914±0.0025	14.0137±0.089	19.0855±0.1200	57.0954±0.277	0.1720±0.0017	6.1382±0.1415	3.5635±0.0649	24.9500±0.2217	68.1888±0.1647	30.1949±0.1491	2.2688±0.0218
	TT（69-84）	0.1891±0.0038	14.2407±0.1467	19.1223±0.1995	56.7791±0.451	0.1722±0.0029	6.1445±0.2183	3.4604±0.0984b	24.2674±0.3405b	68.2887±0.2697	30.0912±0.2462	2.2787±0.0354
	P	0.8153	0.2833	0.8525	0.7127	0.0514	0.994	0.0098**	0.0230*	0.5383	0.5313	0.8897
g.17301689T>C	CC（76-95）	0.1910±0.0037	14.1966±0.1424	19.1222±0.1912	56.9818±0.4293	0.1744±0.0028	5.9126±0.2115	3.5488±0.0957	24.1824±0.3287	68.0981±0.2600	30.2506±0.2345	2.2828±0.0341
	CT（329-395）	0.1895±0.0026	14.0329±0.0903	19.0932±0.1205	57.2638±0.2802	0.1714±0.0018	6.1402±0.1426	3.5811±0.0653a	24.4948±0.2261	68.0416±0.1671	30.3604±0.1516	2.2792±0.0222
	TT（361-446）	0.1908±0.0025	14.0814±0.0877	19.1233±0.1175	57.3318±0.2735	0.1693±0.0017	6.1096±0.1406	3.7132±0.0645b	24.8425±0.2172	67.9338±0.1619	30.4417±0.1479	2.2841±0.0215
	P	0.7821	0.4876	0.9607	0.6871	0.1179	0.4997	0.0204*	0.0343*	0.6858	0.6515	0.9684
g.17301647G>T	GG（83-106）	0.1896±0.0035	14.0125±0.1346	19.0188±0.1793	57.2327±0.4063	0.1703±0.0026	5.9882±0.2029	3.6442±0.0920	25.3145±0.3103a	67.9627±0.2442	30.3348±0.2216	2.2968±0.0323
	GT（374-461）	0.1892±0.0025	14.1179±0.0875	18.8829±0.1163A	56.9588±0.2716	0.1713±0.0017	6.1082±0.1391	3.6151±0.0640	24.9854±0.2174a	68.3049±0.1610A	30.1933±0.1472A	2.3099±0.0213A
	TT（331-391）	0.1868±0.0026	14.0211±0.0915	19.3056±0.1224B	57.5215±0.2833	0.1691±0.0018	6.2233±0.1429	3.6768±0.0661	24.5145±0.2253b	67.7065±0.1685B	30.6768±0.1525B	2.2406±0.0222B
	P	0.4435	0.4518	0.0007**	0.0707	0.3487	0.3882	0.4994	0.0047**	0.0003**	0.0019**	0.0018**
g.17299803A>G	AA（369-453）	0.1916±0.0025	14.0875±0.0876	18.9734±0.1183	57.0624±0.2722	0.1686±0.0017	6.1623±0.1409	3.6798±0.0648a	25.1347±0.2191Aa	68.0430±0.1624	30.2993±0.1476	2.2860±0.0215
	AG（341-408）	0.1893±0.0025	14.0381±0.0904	18.9612±0.1207	57.0969±0.2812	0.1713±0.0018	6.1627±0.1431	3.5431±0.0658b	24.6927±0.2232b	68.0941±0.1662	30.2432±0.1529	2.2753±0.0222
	GG（69-83）	0.1893±0.0039	14.2625±0.1497	19.0697±0.1997	56.8388±0.4539	0.1720±0.0028	6.1322±0.2208	3.4544±0.1000b	24.0839±0.3385B	68.1076±0.2710	30.2622±0.2484	2.2753±0.0356
	P	0.5206	0.3013	0.8536	0.8333	0.1673	0.988	0.0062**	0.0010**	0.9291	0.9172	0.8522
g.17298882A>G	AA（1-2）	0.2481±0.0208a	15.4050±0.8390	22.8508±1.1148A	60.3042±2.4591	0.0532±0.0202A	7.3575±1.1785	4.4234±0.5260	25.6435±1.7800	63.5191±1.4917A	34.8243±1.366A	1.8502±0.2000a
	AG（416--484）	0.1964±0.0028b	14.0419±0.0995	19.3973±0.1342B	58.0405±0.3118	0.1678±0.0019B	6.1649±0.1746	3.6765±0.0733	25.0428±0.2507	67.5009±0.1855B	30.6708±0.1679B	2.2414±0.0200b
	P	0.0128*	0.1035	0.0020**	0.3558	<.0001**	0.3085	0.1539	0.7343	0.0076**	0.0024**	0.0490*
g.17296725C>T	CC（370-456）	0.1912±0.0025	14.1120±0.0876	19.0707±0.1171	57.2113±0.2723	0.1683±0.0017	6.1382±0.1390	3.7070±0.0643a	24.8730±0.2182A	67.9281±0.1620	30.4189±0.1479	2.2731±0.0212
	CT（346-414）	0.1908±0.0025	14.0558±0.089	19.0005±0.1193	57.2062±0.2766	0.1706±0.0017	6.1378±0.1418	3.5769±0.0646b	24.6144±0.2230	67.9740±0.1642	30.3527±0.1485	2.2669±0.0219
	TT（69-84）	0.1883±0.0039	14.2666±0.1478	19.0380±0.1994	56.9231±0.4486	0.1723±0.0029	6.0898±0.2181	3.4977±0.0985	23.9510±0.3377B	68.0813±0.2688	30.3031±0.2456	2.2773±0.0353
	P	0.7176	0.3312	0.8132	0.7811	0.1802	0.9691	0.0106*	0.0094**	0.8259	0.8279	0.9286
g.17296695T>C	CC（69-83）	0.1917±0.0039	14.2482±0.1499	19.0706±0.1988	56.9747±0.4495	0.1723±0.0029	6.1745±0.2214	3.5186±0.0976	24.0264±0.3407a	68.0265±0.2705	30.2573±0.2473	2.2866±0.0358
	CT（342-409）	0.1916±0.0025	14.0161±0.0898	19.0096±0.1195	57.2655±0.2788	0.1708±0.0017	6.2057±0.1428	3.5902±0.0651a	24.5795±0.2232	68.0178±0.1660	30.2698±0.1512	2.2822±0.0219
	TT（371-457）	0.1937±0.0025	14.0753±0.0875	19.1349±0.1175	57.2068±0.2748	0.1681±0.0017	6.2027±0.1382	3.7240±0.0649b	24.909±0.2173b	67.9307±0.1625	30.4047±0.1483	2.2868±0.0215
	P	0.5726	0.2697	0.5201	0.7924	0.1177	0.9881	0.0101*	0.0093**	0.8193	0.5674	0.9715
Note: LSM means least square mean. SE means standard error. P indicates the significances of the association analysis between each SNP and milk fatty acid traits. P is the raw value. *: P < 0.05. **: P < 0.01. The red numbers indicate the P value that is still significant(P <0.0002) after multiple tests. Different letter (small letters: P < 0.05; capital letters: P < 0.01) superscripts indicate s…
