# Supplementary material for: Determination of genetic effects and functional SNPs of bovine HTR1B gene on milk fatty acid traits
Source: BMC Genomics. 2021 Jul 27;22:575. doi: 10.1186/s12864-021-07893-8 (PMC8314477; doi:10.1186/s12864-021-07893-8)
Supplement: Supplementary file 2 — Additional file 2: Table S2. Additive(a), dominant(d) and substitution(α) effects of 11 SNPs on milk fatty acid traits of HTR1B gene. [file 12864_2021_7893_MOESM2_ESM.xls]

## Sheet: Sheet1
Table S2 Additive(a), dominant(d) and substitution(α) effects of 11 SNPs on milk fatty acid traits of HTR1B gene
SNPs	Genotype	C6:0	C8:0	C10:0	C11:0	C12:0	C13:0	C14:0	C14:1	C15:0	C16:0	C16:1	C17:0
rs207969357	a	-0.0004	-0.0083*	-0.0322**	-0.0001	-0.0303*	-0.0011	-0.0656*	-0.0066	-0.0033	0.1129	0.0268**	-0.0001
	d	0.0397*	0.0458**	0.0749*	-0.004	0.0438	0.0044	-0.0829	-0.0034	0.002	-0.0104	-0.0479	0.0081
	α	0.0135	0.0084	-0.0051	-0.0016	-0.0144	0.0005	-0.0956*	-0.0078	-0.0026	0.1091	0.0095	0.0028
rs133683693	a	0.0912**	0.0088	0.0002	0.0005	0.0301	0.0019	0.0628	-0.0037	0.0005	0.0676	0.0032	-0.0013
	d	-0.0422**	-0.0032	0.0814**	0.0014	0.0734*	-0.0018	0.1291*	0.0009	-0.0036	0.0358	-0.0178	-0.0058*
	α	0.078**	0.0079	0.0246	0.0009	0.0516*	0.0013	0.1021**	-0.0035	-0.0006	0.0783	-0.0022	-0.0031
rs209984404	a	-0.0228**	-0.0271**	-0.0272	0.0023	-0.0287	-0.0027	0.0201	-0.0003	-0.0025	0.0827	0.043*	-0.0053*
	d	-0.0278*	-0.008	0.0432	0.0023	0.033	-0.0006	0.1584**	0.0158	0.0054	-0.0745	-0.0043	-0.0043
	α	-0.0123	-0.0239**	-0.044**	0.0014	-0.0417	-0.0025	-0.0417	-0.0064	-0.0046	0.112	0.0447**	-0.0036
rs208945882	a	-0.0061	-0.0343**	-0.0338	0.0023	-0.0166	-0.0015	0.0252	0.0065	0.0006	0.136	0.0469**	-0.0059*
	d	-0.0039	-0.0145	0.0223	0.002	0.0399	0.0011	0.1951**	0.027	0.0087	-0.0292	-0.0057	-0.0067*
	α	-0.0046	-0.0287**	-0.0424*	0.0015	-0.0322	-0.002	-0.051	-0.004	-0.0028	0.1474	0.0491**	-0.0033
rs136136524	a	0.018*	-0.0105	-0.007	-0.0002	-0.006	-0.0017	0.0162	0.0014	-0.0045	0.1292	0.0166	-0.0031
	d	0.0014	0.0152*	0.056**	0.0011	0.0474	0.001	0.0453	0.0011	-0.0002	-0.1574	-0.0269	-0.0066*
	α	0.018*	-0.0115*	-0.0101	-0.0002	-0.0089	-0.0018	0.0138	0.0013	-0.0045	0.1377	0.0179	-0.0028
rs135063494	a	-0.0109	-0.0369**	-0.0317	0.0022	-0.0223	-0.0027	0.0074	0.0007	-0.0018	0.0637	0.0432*	-0.0051*
	d	-0.0295**	-0.0198*	0.0311	0.0017	0.0457	-0.0005	0.1696**	0.0149	0.0058	-0.0988	-0.0058	-0.0043
	α	0.0001	-0.0292**	-0.0437*	0.0015	-0.0402	-0.0025	-0.0583	-0.005	-0.0041	0.1023	0.0455**	-0.0034
rs379078023	a	0.0255**	0.0262**	0.0543**	-0.0021	0.0195	0.0024	0.0026	-0.0058	-0.0012	-0.1542	-0.0439*	0.0041
	d	-0.0426**	-0.0066	0.0089	0.0019	0.0447	-0.0009	0.107	0.0229	0.0094	0.0362	-0.0086	-0.0021
	α	0.01	0.0238**	0.0576**	-0.0014	0.0364	0.0021	0.0429	0.0027	0.0023	-0.1405	-0.0471**	0.0033
rs109548495	a	0.0846**	0.0039	-0.0009	0.0007	0.0282	0.0018	0.0697	-0.0011	0.0003	0.066	0.0005	-0.0015
	d	-0.0402**	-0.0029	0.0603*	0.0012	0.0709*	-0.0019	0.1216*	-0.0003	-0.0042	0.0451	-0.0145	-0.0055
	α	0.072**	0.0031	0.0171	0.0011	0.049*	0.0013	0.1066**	-0.0012	-0.0009	0.0795	-0.0039	-0.0031
rs208790360	a	-0.0198*	-0.0232**	-0.0362	0.0023	-0.0146	-0.0029	0.047	0.0062	0.0003	0.1403	0.0494**	-0.0048
	d	-0.0295**	-0.0096	0.018	0.0014	0.0483	-0.0003	0.1885**	0.0189	0.0073	-0.0445	-0.0029	-0.0058
	α	-0.0086	-0.0194**	-0.0433*	0.0017	-0.0337	-0.0028	-0.0269	-0.0012	-0.0026	0.1578	0.0505**	-0.0025
rs208087947	a	-0.0143	-0.0305**	-0.0495*	0.0024	-0.0249	-0.0028	0.018	0.0016	-0.0002	0.0919	0.0443*	-0.0052*
	d	-0.0411**	-0.0163	0.0176	0.0018	0.0278	-0.0006	0.1615**	0.0166	0.007	-0.1089	-0.008	-0.0044
	α	0.0012	-0.0242**	-0.0563**	0.0017	-0.0359	-0.0026	-0.045	-0.0048	-0.0029	0.1347	0.0474**	-0.0035
rs133617481	a	0.0212*	0.0332**	0.0276	-0.0021	0.0198	0.0027	-0.033	-0.0035	0.0027	-0.0767	-0.0459*	0.0058*
	d	-0.029**	-0.0189*	0.0573*	0.0018	0.0453	0	0.1698**	0.0199	0.0052	-0.0636	-0.0089	-0.0055
	α	0.0102	0.0258**	0.0501**	-0.0014	0.0378	0.0027	0.0339	0.0043	0.0047	-0.102	-0.0494**	0.0036
SNPs	Genotype	C17:1	C18:0	C18:1cis-9	C18index	C20:0	C14index	C16index	C17index	SFA	UFA	SFA/UFA
rs207969357	a	0.0005	0.0324	0.03	-0.0384	-0.0018*	0.0009	0.0693**	0.1322	-0.0547	0.0591	0.0057
	d	-0.0021	0.1491	0.0192	-0.3159	0.0005	0.0408	-0.0924	-0.6056*	0.1857	-0.1875	-0.0014
	α	-0.0002	0.0862	0.037	-0.1534	-0.0016	0.0156	0.036	-0.0893	0.0129	-0.0089	0.0052
rs133683693	a	0.0016	-0.0066	-0.1203	-0.158	0.0006	-0.1171	0.0052	0.3845**	0.1053	-0.199	0.0301
	d	-0.0001	0.0747	-0.2956*	-0.4708	0.0009	0.0204	-0.057	-0.0068	0.4919**	-0.3198*	0.0429*
	α	0.0015	0.0154	-0.2083*	-0.0178	0.0009	-0.1109	-0.0122	0.3824**	0.2519*	-0.2948**	0.0429**
rs209984404	a	0.0011	-0.0798	0.0072	0.238	-0.0017	-0.0094	0.1009*	0.5162**	-0.1069	0.0983	0.004
	d	0.0002	-0.1348	-0.0826	0.1941	0.001	-0.0116	-0.0321	0.1953	0.0507	-0.037	-0.0025
	α	0.0011	-0.0274	0.0396	0.314	-0.0021	-0.0049	0.1134**	0.4392**	-0.1268	0.1128	0.005
rs208945882	a	0.0001	-0.103	0.0259	0.268	-0.0026	0.0321	0.1089*	0.4311**	-0.117	0.0881	0.0018
	d	-0.0001	-0.1964*	-0.037	0.2561	0.0005	0.0584	-0.025	0.2418	0.0658	0.001	0.0051
	α	0.0002	-0.0269	0.0404	0.3679	-0.0028*	0.0093	0.1185**	0.3363**	-0.1427	0.0877	-0.0002
rs136136524	a	0.0002	0.053	-0.1763*	-0.3584*	0.0013	-0.0313	0.0249	0.1972	0.2735**	-0.1988*	0.0387**
	d	-0.0036	0.0201	-0.0903	-0.1286	0.0009	-0.0477	-0.0648	0.0826	0.1432	-0.1138	0.008
	α	0.0004	0.0519	-0.1713*	-0.3655*	0.0012	-0.0289	0.0281	0.1926	0.2656*	-0.1927*	0.0383**
rs135063494	a	0.0009	-0.0869	0.0125	0.1728	-0.0019	0.0032	0.1131*	0.4237**	-0.1145	0.11	-0.0005
	d	0.0013	-0.1401	-0.0494	0.1435	0.0017	-0.0095	-0.01	0.2588	0.0147	-0.0063	-0.0094
	α	0.0004	-0.0328	0.0317	0.2287	-0.0025*	0.0069	0.1169**	0.3224*	-0.1203	0.1124	0.0032
rs379078023	a	0.0001	0.0576	-0.0005	-0.175	0.0025	-0.0985	-0.0822	-0.33*	0.0822	-0.0956	-0.0007
	d	-0.0014	-0.1061	-0.0295	0.107	-0.0005	0.1292	-0.0499	-0.0177	0.0256	0.0142	-0.0043
	α	-0.0004	0.018	-0.0117	-0.2153	0.0024*	-0.0502	-0.1008**	-0.3367**	0.0918	-0.0902	-0.0023
rs109548495	a	0.0014	-0.0043	-0.1434	-0.1444	0.0006	-0.1176	-0.0163	0.4**	0.1281	-0.171	0.0281
	d	0.001	0.101	-0.2793*	-0.4183	0.0016	0.0025	-0.0454	0.0708	0.4703**	-0.3125*	0.0412*
	α	0.0017	0.0255	-0.2263**	-0.0203	0.0012	-0.1168	-0.0301	0.4212**	0.2678*	-0.2643**	0.0403**
rs208790360	a	0.0011	-0.0875	-0.0482	0.1118	-0.0017	0.015	0.1127*	0.5254**	-0.0323	0.0186	0.0054
	d	-0.0011	-0.1369	-0.0604	0.1463	0.001	0.0155	-0.024	0.0834	0.0188	-0.0375	-0.0053
	α	0.0016	-0.034	-0.0244	0.1694	-0.0021	0.009	0.122**	0.4924**	-0.0397	0.0333	0.0075
rs208087947	a	0.0014	-0.0773	0.0163	0.1441	-0.002	0.0242	0.1046*	0.461**	-0.0766	0.0579	-0.0021
	d	0.001	-0.1335	-0.0539	0.139	0.0003	0.0239	-0.0254	0.2023	-0.0307	-0.0083	-0.0083
	α	0.0011	-0.0254	0.0374	0.1985	-0.0021	0.015	0.1144**	0.3813**	-0.0646	0.0611	0.0012
rs133617481	a	-0.001	0.0864	-0.0322	-0.116	0.0021	-0.0141	-0.1027*	-0.4413**	0.0479	-0.0737	-0.0001
	d	-0.0011	-0.1457	-0.0932	0.1747	0.0006	0.0171	-0.0311	0.1118	0.0392	-0.0612	-0.0045
	α	-0.0014	0.0292	-0.069	-0.1852	0.0023*	-0.0074	-0.1149**	-0.3968**	0.0635	-0.0978	-0.0019
Note: *: P< 0.05. **: P< 0.01.
