# Supplementary material for: Determination of genetic effects and functional SNPs of bovine HTR1B gene on milk fatty acid traits
Source: BMC Genomics. 2021 Jul 27;22:575. doi: 10.1186/s12864-021-07893-8 (PMC8314477; doi:10.1186/s12864-021-07893-8)
Supplement: Supplementary file 3 — Additional file 3: Table S3. Haplotype associations of the haplotype blocks in HTR1B gene with milk fatty acids (LSM ± SE). [file 12864_2021_7893_MOESM3_ESM.xls]

## Sheet: Sheet1
Table S3 Haplotype associations of the haplotype blocks in HTR1B gene with milk fatty acids (LSM±SE).xlsx
Hplotype block	Haplotype combination (No.)	C6:0 (%)	C8:0 (%)	C10:0 (%)	C11:0 (%)	C12:0 (%)	C13:0 (%)	C14:0 (%)	C14:1 (%)	C15:0 (%)	C16:0 (%)	C16:1 (%)	C17:0 (%)
Block 1	H1H1（411-454）	0.4548±0.0120	0.9371±0.0108A	2.8079±0.0321a	0.05956±0.0024	3.0110±0.0413	0.0975±0.0029	10.1419±0.0703a	0.6505±0.0181	0.9886±0.0122	34.9199±0.1779	1.3442±0.0249a	0.5645±0.0031
	H1H2（395-419）	0.4330±0.0122A	0.9549±0.0108a	2.8742±0.0325b	0.05893±0.0024	3.0808±0.0422	0.0996±0.0029	10.2917±0.0705b	0.6683±0.0184	0.9974±0.0125	34.7440±0.1802	1.3007±0.0252	0.5642±0.0032
	H2H2（80-85）	0.4909±0.0186B	0.9941±0.0159Bb	2.8860±0.0460	0.05493±0.0038	3.0363±0.0609	0.1027±0.0051	10.1526±0.1032	0.6435±0.0293	0.9905±0.0202	34.6437±0.2771	1.2465±0.0384b	0.5757±0.0051
	P	0.0014**	0.0002**	0.0071**	0.4397	0.0744	0.5281	0.0127*	0.4528	0.7251	0.3619	0.0084**	0.0476*
Block 2	H1H1（94-105）	0.6416±0.0183A	0.9270±0.0152Aac	2.8079±0.0454A	0.05803±0.0037	3.0406±0.0589	0.1036±0.0047	10.2863±0.1004	0.6599±0.0280	0.9980±0.0192	34.8803±0.2700	1.3378±0.0377	0.5658±0.0049
	H1H2（203-216）	0.5140±0.0149Ba	0.9241±0.0130Aac	2.8535±0.0395A	0.05876±0.0030	3.0952±0.0498	0.1009±0.0037	10.3795±0.0861	0.6714±0.0225	1.0052±0.0155	34.7905±0.2236	1.3078±0.0307	0.5633±0.0039
	H1H3（28-32）	0.4233±0.0289BDb	0.6953±0.0233C	2.5416±0.0664B	0.05519±0.0058	2.8795±0.0875	0.0939±0.0078	10.1585±0.1499	0.6989±0.0441	1.0102±0.0306	35.9953±0.4157	1.3224±0.0575	0.5736±0.0078
	H1H4（79-85）	0.5309±0.0198Da	0.9714±0.0167Aab	2.8939±0.0491A	0.05675±0.0040	3.0604±0.0642	0.0948±0.0052	10.2807±0.1105	0.6709±0.0309	0.9822±0.0214	34.8223±0.2944	1.3928±0.0411	0.5659±0.0053
	H2H2（80-85）	0.5234±0.0193BDa	0.9602±0.0165Da	2.8339±0.0481A	0.05207±0.0040	3.0119±0.0632	0.1027±0.0052	10.0940±0.1092	0.6516±0.0304	0.9972±0.0209	34.7021±0.2881	1.2650±0.0399	0.5791±0.0052
	H2H3（31-33）	0.3782±0.0270Cb	1.0397±0.0231Db	2.8715±0.0673A	0.05499±0.0057	2.9524±0.0863	0.0985±0.0078	10.1397±0.1485	0.6758±0.0434	0.9883±0.0304	34.6516±0.4083	1.3170±0.0568	0.5740±0.0076
	H2H4（57-62）	0.4434±0.0212Bb	0.8745±0.0184Bc	2.8161±0.0528A	0.05129±0.0045	3.0170±0.0707	0.1005±0.0060	10.3386±0.1196	0.6940±0.0339	1.0061±0.0235	34.5689±0.3254	1.3000±0.0453	0.5689±0.0059
	P	<.0001**	<.0001**	<.0001**	0.5453	0.1354	0.7817	0.0946	0.9271	0.9544	0.0876	0.2173	0.095
Hplotype block	Haplotype combination (No.)	C17:1 (%)	C18:0 (%)	C18:1cis-9 (%)	C18index (%)	C20:0 (%)	C14index (%)	C16index (%)	C17index (%)	SFA (%)	UFA (%)	SFA/UFA (%)
Block 1	H1H1（370-456）	0.1923±0.0025	14.0517±0.0870	19.0764±0.1173	57.3890±0.2721	0.1679±0.0017	6.1905±0.1401	3.7025±0.0642	25.0575±0.2165a	67.8365±0.1619	30.3663±0.1473	2.2753±0.0213
	H1H2（349-441）	0.1927±0.0025	13.9767±0.0887	19.0127±0.1200	57.3598±0.2786	0.1715±0.0017	6.1900±0.1406	3.5939±0.0644	24.8241±0.2218	67.9630±0.1653	30.2986±0.1494	2.2667±0.0217
	H2H2（70-85）	0.1908±0.0038	14.2914±0.1463	19.1398±0.1976	57.0861±0.4421	0.1721±0.0028	6.2095±0.2176	3.5114±0.0980	24.1810±0.3333b	67.9825±0.2655	30.2998±0.2438	2.2647±0.0351
	P	0.8729	0.0887	0.7398	0.768	0.0451*	0.995	0.0305*	0.0146*	0.6494	0.8704	0.8893
Block 2	H1H1（83-105）	0.1960±0.0037	14.0795±0.1390	18.9906±0.1864	57.4687±0.4263	0.1694±0.0028	6.0824±0.2109	3.6789±0.0973	25.4521±0.3245	67.9616±0.2557	30.3088±0.2340	2.3036±0.0337
	H1H2（177-216）	0.1933±0.0031	14.1243±0.1114	18.8383±0.1497	57.0357±0.3425	0.1715±0.0022	6.0872±0.1751	3.6430±0.0791	24.9833±0.2668	68.3577±0.2039	30.0923±0.1862	2.2993±0.0273
	H1H3（26-32）	0.1968±0.0058	14.3203±0.2306	18.7036±0.3002	56.2914±0.6696	0.1666±0.0044	6.4941±0.3254	3.5633±0.1454	24.6073±0.5002	68.6279±0.4032	29.8503±0.3758	2.3464±0.0544
	H1H4（63-85）	0.2028±0.0040	14.2145±0.1555	18.8516±0.2076	57.1226±0.4671	0.1709±0.0032	6.2183±0.2288	3.9024±0.1039	25.8179±0.3605a	68.1876±0.2807	30.0376±0.2551	2.3144±0.0377
	H2H2（70-85）	0.1945±0.0040	14.3981±0.1525	19.2393±0.2041	57.1606±0.4617	0.1712±0.0030	6.0875±0.2274	3.5736±0.1016	24.4308±0.3485b	67.9899±0.2758	30.3899±0.2536	2.2621±0.0361
	H2H3（30-33）	0.1968±0.0058	14.0917±0.2243	19.5042±0.2980	58.0522±0.6613	0.1807±0.0041A	6.3083±0.3216	3.6784±0.1439	25.1233±0.4969	67.7838±0.4007	30.5611±0.3668	2.2360±0.0532
	H2H4（49-62）	0.1892±0.0045	14.3229±0.1731	18.9726±0.2290	56.9466±0.5142	0.1639±0.0035B	6.3664±0.2519	3.6365±0.1146	24.4942±0.3846	67.8805±0.3094	30.3479±0.2838	2.2539±0.0414
	P	0.2008	0.5091	0.1824	0.4869	0.0265*	0.7604	0.1382	0.0068**	0.3182	0.5627	0.515
Note: LSM means least square mean. SE means standard error. P indicates the significances of the association analysis between the haplotype block and milk fatty acid traits. P is the raw value. *: P < 0.05. **: P < 0.01.The red numbers indicate the P value that is still significant(P <0.0011) after multiple tests. Different letter (small letters: P < 0.05; capital letters: P < 0.01) superscripts …
