# Supplementary material for: Determination of genetic effects and functional SNPs of bovine HTR1B gene on milk fatty acid traits
Source: BMC Genomics. 2021 Jul 27;22:575. doi: 10.1186/s12864-021-07893-8 (PMC8314477; doi:10.1186/s12864-021-07893-8)
Supplement: Supplementary file 4 — Additional file 4: Table S4. PCR primers information of HTR1B gene. [file 12864_2021_7893_MOESM4_ESM.xls]

## Sheet: Sheet1
Table S4 PCR primers information of HTR1B gene
Primer	Location	Primer sequences (5'-3')	Product size (bp)	Annealing Temp (℃）
HTR1B-1	5' flanking region	F-GTATCAGGCTGGCTTCGTGT	739**	60
		R-TTGAAGGGATTCAAGGAGGA
HTR1B-2	5' flanking region	F-CCCGAGGAAGAGCAATTAAG	732	60
		R-ATCGAGTCCCTGTTCTGTGC
HTR1B-3	exon 1	F-TGGCCTTTATACCCCAGATG	722	60
		R-ACCACTCAACCTCCCCACTC
HTR1B-4	exon 1	F-CGCTCGAATTCTGATGACCT	757**	60
		R-CTCTCCCTCGCTCCTATCCT
HTR1B-5	exon 1	F-GGAGAAGAAGGCGGTAGGAC	750	60
		R-TGGAAAGCTTGGTTTGGTTT
HTR1B-6	exon 1	F-GTCTCGACAGCCAGCAAACT	710**	60
		R-CGGTACACAGTGGCAATCAC
HTR1B-7	exon 1	F-GTAGTCGTGGTCCTGCTGCT	769**	60
		R-CGGCCATGAGTTTCTTCTTC
HTR1B-8	exon 1	F-GAATCCGGGTCTCCTGTGTA	729**	60
		R-TCTCAGACAGGCTCCAGACA
HTR1B-9	exon 1	F-AAGGGGGCTGCAACTTTTAG	730**	60
		R-GGCTCACTCGATTGGGATTA
HTR1B-10	exon 1	F-GCGCAAGCTGCTGCTATATT	714	60
		R-CCTTTGGGGCTACTCCATTT
HTR1B-11	exon 1	F-TCACTCTGAGGACTCCCTAGTACA	751	60
		R-ATGGAAAACAACCCGTTTGA
HTR1B-12	exon 1	F-AGGAGCCTGAGAGAGCAAAA	855**	60
		R-CCAATGAAGCAATCTTTCCA
HTR1B-13	3' flanking region	F-CCGTTTCCACCTTTCAAAAA	846**	60
		R-ATCGCAAGTAGGCTGCATTT
HTR1B-14	3' flanking region	F-TCATTGGCTTGAAGTTAATAGATCC	679	60
		R-GCTCCCTATATCGCCATCTG
HTR1B-15	3' flanking region	F-TCTTTCCAAACAGCAAACTGG	400**	60
		R-CACGACTGAGAGTAAGCACAAG
Note: ** SNPs are detected.
